# Supplementary material for: Evaluation and Modeling of Polylactide Photodegradation under Ultraviolet Irradiation: Bio-Based Polyester Photolysis Mechanism
Source: Polymers (Basel). 2024 Apr 4;16(7):985. doi: 10.3390/polym16070985 (PMC11013448; doi:10.3390/polym16070985)
Supplement: Supplementary file 1 [file polymers-16-00985-s001.zip]

Archive with 1 entries (1 files):
- polymers-2918733-supplementary.pdf
